# Supplementary material for: Isolation of Carrot Chromoplasts and Assessment of Their Carotenoid Content and Bioaccessibility
Source: Molecules. 2025 Mar 12;30(6):1267. doi: 10.3390/molecules30061267 (PMC11944930; doi:10.3390/molecules30061267)
Supplement: Supplementary file 1 [file molecules-30-01267-s001.zip]

Archive with 1 entries (1 files):
- molecules-3409689-supplementary.pdf
